# Supplementary material for: Fibromyalgia-associated hyperalgesia is related to psychopathological alterations but not to gut microbiome changes
Source: PLoS One. 2022 Sep 23;17(9):e0274026. doi: 10.1371/journal.pone.0274026 (PMC9506607; doi:10.1371/journal.pone.0274026)
Supplement: S1 File — (XLSX) [file pone.0274026.s001.xlsx]

## Sheet: Supplement. data
Bacteria	baseMean	log2FoldChange	lfcSE	stat	pvalue	padj
D_0__Archaea;D_1__Euryarchaeota;D_2__Methanobacteria;D_3__Methanobacteriales;D_4__Methanobacteriaceae;D_5__Methanobrevibacter	852.314	-1.30633	2.83128	-0.461393	0.644517	0.99912
D_0__Archaea;D_1__Euryarchaeota;D_2__Methanobacteria;D_3__Methanobacteriales;D_4__Methanobacteriaceae;D_5__Methanosphaera	11.4085	23.6282	2.91475	8.10643	NA	NA
D_0__Archaea;D_1__Euryarchaeota;D_2__Thermoplasmata;D_3__Methanomassiliicoccales;D_4__Methanomassiliicoccaceae;D_5__Methanomassiliicoccus	43.9697	-9.64136	2.91427	-3.30833	NA	NA
D_0__Bacteria;D_1__Actinobacteria;D_2__Actinobacteria;D_3__Actinomycetales;D_4__Actinomycetaceae;D_5__Actinomyces	7.81334	-0.839855	0.732321	-1.14684	0.251448	0.99912
D_0__Bacteria;D_1__Actinobacteria;D_2__Actinobacteria;D_3__Bifidobacteriales;D_4__Bifidobacteriaceae;D_5__Bifidobacterium	1306.84	0.720426	0.703879	1.02351	0.306068	0.99912
D_0__Bacteria;D_1__Actinobacteria;D_2__Actinobacteria;D_3__Bifidobacteriales;D_4__Bifidobacteriaceae;D_5__Gardnerella	1.59205	-4.05806	2.91959	-1.38994	NA	NA
D_0__Bacteria;D_1__Actinobacteria;D_2__Actinobacteria;D_3__Corynebacteriales;D_4__Corynebacteriaceae;D_5__Corynebacterium 1	0.661423	1.51305	2.5805	0.586339	0.557648	0.99912
D_0__Bacteria;D_1__Actinobacteria;D_2__Actinobacteria;D_3__Micrococcales;D_4__Micrococcaceae;D_5__Rothia	5.47843	-2.43643	1.30426	-1.86806	0.0617532	0.99912
D_0__Bacteria;D_1__Actinobacteria;D_2__Coriobacteriia;D_3__Coriobacteriales;D_4__Atopobiaceae;D_5__Atopobium	0.527709	-2.55446	2.92703	-0.872713	NA	NA
D_0__Bacteria;D_1__Actinobacteria;D_2__Coriobacteriia;D_3__Coriobacteriales;D_4__Atopobiaceae;D_5__Coriobacteriaceae UCG-003	4.6516	-5.60217	2.91597	-1.9212	NA	NA
D_0__Bacteria;D_1__Actinobacteria;D_2__Coriobacteriia;D_3__Coriobacteriales;D_4__Atopobiaceae;D_5__Olsenella	0.473504	2.35162	2.92873	0.802947	NA	NA
D_0__Bacteria;D_1__Actinobacteria;D_2__Coriobacteriia;D_3__Coriobacteriales;D_4__Atopobiaceae;D_5__uncultured	0.996431	0.143017	2.08091	0.0687279	0.945206	0.99912
D_0__Bacteria;D_1__Actinobacteria;D_2__Coriobacteriia;D_3__Coriobacteriales;D_4__Coriobacteriaceae;D_5__Collinsella	78.2131	-0.184077	0.781372	-0.235582	0.813757	0.99912
D_0__Bacteria;D_1__Actinobacteria;D_2__Coriobacteriia;D_3__Coriobacteriales;D_4__Coriobacteriaceae;D_5__Enorma	0.285298	1.67762	2.93667	0.571266	0.567819	0.99912
D_0__Bacteria;D_1__Actinobacteria;D_2__Coriobacteriia;D_3__Coriobacteriales;D_4__Coriobacteriales Incertae Sedis;D_5__Raoultibacter	0.259802	-0.545041	2.94012	-0.185381	0.85293	0.99912
D_0__Bacteria;D_1__Actinobacteria;D_2__Coriobacteriia;D_3__Coriobacteriales;D_4__Coriobacteriales Incertae Sedis;D_5__uncultured	43.7064	-0.982853	1.22458	-0.802607	0.422202	0.99912
D_0__Bacteria;D_1__Actinobacteria;D_2__Coriobacteriia;D_3__Coriobacteriales;D_4__Eggerthellaceae;D_5__Adlercreutzia	19.5022	0.648124	1.10148	0.588412	NA	NA
D_0__Bacteria;D_1__Actinobacteria;D_2__Coriobacteriia;D_3__Coriobacteriales;D_4__Eggerthellaceae;D_5__CHKCI002	9.22052	2.45351	2.85236	0.860168	NA	NA
D_0__Bacteria;D_1__Actinobacteria;D_2__Coriobacteriia;D_3__Coriobacteriales;D_4__Eggerthellaceae;D_5__Eggerthella	26.943	-1.7189	1.23134	-1.39596	NA	NA
D_0__Bacteria;D_1__Actinobacteria;D_2__Coriobacteriia;D_3__Coriobacteriales;D_4__Eggerthellaceae;D_5__Enterorhabdus	5.33205	-0.21437	2.80527	-0.0764168	NA	NA
D_0__Bacteria;D_1__Actinobacteria;D_2__Coriobacteriia;D_3__Coriobacteriales;D_4__Eggerthellaceae;D_5__Gordonibacter	6.10325	-1.71436	1.11077	-1.5434	0.122734	0.99912
D_0__Bacteria;D_1__Actinobacteria;D_2__Coriobacteriia;D_3__Coriobacteriales;D_4__Eggerthellaceae;D_5__Paraeggerthella	0.850567	0.502533	2.91886	0.172168	NA	NA
D_0__Bacteria;D_1__Actinobacteria;D_2__Coriobacteriia;D_3__Coriobacteriales;D_4__Eggerthellaceae;D_5__Senegalimassilia	23.2157	-0.603016	1.97559	-0.305234	0.760188	0.99912
D_0__Bacteria;D_1__Actinobacteria;D_2__Coriobacteriia;D_3__Coriobacteriales;D_4__Eggerthellaceae;D_5__Slackia	12.1484	1.83805	2.67979	0.685893	NA	NA
D_0__Bacteria;D_1__Actinobacteria;D_2__Coriobacteriia;D_3__Coriobacteriales;D_4__Eggerthellaceae;D_5__uncultured	34.8199	-0.101722	1.93474	-0.0525768	0.958069	0.99912
D_0__Bacteria;D_1__Actinobacteria;D_2__Coriobacteriia;D_3__Coriobacteriales;D_4__Eggerthellaceae;	1.92634	-0.338694	2.05144	-0.1651	0.868865	0.99912
D_0__Bacteria;D_1__Actinobacteria;D_2__Coriobacteriia;D_3__Coriobacteriales;D_4__uncultured;D_5__uncultured bacterium	2.02289	2.9727	2.40579	1.23564	0.216591	0.99912
D_0__Bacteria;D_1__Bacteroidetes;D_2__Bacteroidia;D_3__Bacteroidales;D_4__Bacteroidaceae;D_5__Bacteroides	16342.5	0.0836589	0.170153	0.491667	0.622954	0.99912
D_0__Bacteria;D_1__Bacteroidetes;D_2__Bacteroidia;D_3__Bacteroidales;D_4__Barnesiellaceae;D_5__Barnesiella	746.681	0.0860813	0.736167	0.116932	0.906914	0.99912
D_0__Bacteria;D_1__Bacteroidetes;D_2__Bacteroidia;D_3__Bacteroidales;D_4__Barnesiellaceae;D_5__Coprobacter	243.293	-0.710394	1.22854	-0.578243	NA	NA
D_0__Bacteria;D_1__Bacteroidetes;D_2__Bacteroidia;D_3__Bacteroidales;D_4__Barnesiellaceae;D_5__uncultured	106.427	0.678159	1.88559	0.359654	0.719106	0.99912
D_0__Bacteria;D_1__Bacteroidetes;D_2__Bacteroidia;D_3__Bacteroidales;D_4__Marinifilaceae;D_5__Butyricimonas	421.119	-0.105506	0.967613	-0.109037	0.913173	0.99912
D_0__Bacteria;D_1__Bacteroidetes;D_2__Bacteroidia;D_3__Bacteroidales;D_4__Marinifilaceae;D_5__Odoribacter	559.303	-0.329096	0.591613	-0.556269	0.578027	0.99912
D_0__Bacteria;D_1__Bacteroidetes;D_2__Bacteroidia;D_3__Bacteroidales;D_4__Marinifilaceae;D_5__Sanguibacteroides	5.46829	5.86689	2.91425	2.01317	NA	NA
D_0__Bacteria;D_1__Bacteroidetes;D_2__Bacteroidia;D_3__Bacteroidales;D_4__Marinifilaceae;	0.628511	-2.77624	2.92551	-0.948977	NA	NA
D_0__Bacteria;D_1__Bacteroidetes;D_2__Bacteroidia;D_3__Bacteroidales;D_4__Muribaculaceae;D_5__CAG-873	57.3614	-10.8132	2.91423	-3.71048	NA	NA
D_0__Bacteria;D_1__Bacteroidetes;D_2__Bacteroidia;D_3__Bacteroidales;D_4__Muribaculaceae;D_5__metagenome	92.0341	-10.3179	2.91417	-3.54061	NA	NA
D_0__Bacteria;D_1__Bacteroidetes;D_2__Bacteroidia;D_3__Bacteroidales;D_4__Muribaculaceae;D_5__uncultured bacterium	12.9613	-7.08511	2.91476	-2.43077	NA	NA
D_0__Bacteria;D_1__Bacteroidetes;D_2__Bacteroidia;D_3__Bacteroidales;D_4__Muribaculaceae;D_5__uncultured organism	6.51038	-6.08623	2.91543	-2.08759	NA	NA
D_0__Bacteria;D_1__Bacteroidetes;D_2__Bacteroidia;D_3__Bacteroidales;D_4__Muribaculaceae;	1.64444	-4.10373	2.91942	-1.40567	NA	NA
D_0__Bacteria;D_1__Bacteroidetes;D_2__Bacteroidia;D_3__Bacteroidales;D_4__Porphyromonadaceae;D_5__Porphyromonas	0.9656	-2.1884	2.92354	-0.748542	NA	NA
D_0__Bacteria;D_1__Bacteroidetes;D_2__Bacteroidia;D_3__Bacteroidales;D_4__Prevotellaceae;D_5__Alloprevotella	189.592	8.91881	2.90324	3.07202	NA	NA
D_0__Bacteria;D_1__Bacteroidetes;D_2__Bacteroidia;D_3__Bacteroidales;D_4__Prevotellaceae;D_5__Paraprevotella	514.917	0.0147294	2.07887	0.00708529	0.994347	0.99912
D_0__Bacteria;D_1__Bacteroidetes;D_2__Bacteroidia;D_3__Bacteroidales;D_4__Prevotellaceae;D_5__Prevotella	5.43873	-0.31997	1.45044	-0.220602	NA	NA
D_0__Bacteria;D_1__Bacteroidetes;D_2__Bacteroidia;D_3__Bacteroidales;D_4__Prevotellaceae;D_5__Prevotella 6	1.25774	0.712221	2.15696	0.330197	NA	NA
D_0__Bacteria;D_1__Bacteroidetes;D_2__Bacteroidia;D_3__Bacteroidales;D_4__Prevotellaceae;D_5__Prevotella 7	68.5492	-1.42936	2.88596	-0.49528	NA	NA
D_0__Bacteria;D_1__Bacteroidetes;D_2__Bacteroidia;D_3__Bacteroidales;D_4__Prevotellaceae;D_5__Prevotella 9	2168.87	0.461346	2.40342	0.191954	0.847779	0.99912
D_0__Bacteria;D_1__Bacteroidetes;D_2__Bacteroidia;D_3__Bacteroidales;D_4__Prevotellaceae;D_5__Prevotellaceae NK3B31 group	103.663	-1.35033	2.88575	-0.46793	NA	NA
D_0__Bacteria;D_1__Bacteroidetes;D_2__Bacteroidia;D_3__Bacteroidales;D_4__Rikenellaceae;D_5__Alistipes	2264.7	-0.16803	0.384151	-0.437406	0.661817	0.99912
D_0__Bacteria;D_1__Bacteroidetes;D_2__Bacteroidia;D_3__Bacteroidales;D_4__Rikenellaceae;D_5__Rikenella	1.55044	4.05	2.9178	1.38803	NA	NA
D_0__Bacteria;D_1__Bacteroidetes;D_2__Bacteroidia;D_3__Bacteroidales;D_4__Rikenellaceae;D_5__Rikenellaceae RC9 gut group	39.242	25.3534	2.91427	8.69974	NA	NA
D_0__Bacteria;D_1__Bacteroidetes;D_2__Bacteroidia;D_3__Bacteroidales;D_4__Tannerellaceae;D_5__Parabacteroides	1831.46	-0.237168	0.436971	-0.542756	0.587298	0.99912
D_0__Bacteria;D_1__Bacteroidetes;D_2__Bacteroidia;D_3__Bacteroidales;D_4__uncultured;D_5__gut metagenome	3.88452	0.413334	2.8942	0.142815	NA	NA
D_0__Bacteria;D_1__Bacteroidetes;D_2__Bacteroidia;D_3__Bacteroidales;	0.92001	2.07442	2.24973	0.922072	0.356491	0.99912
D_0__Bacteria;D_1__Bacteroidetes;D_2__Bacteroidia;D_3__Flavobacteriales;D_4__Flavobacteriaceae;D_5__uncultured	10.9374	-23.8948	2.91488	-8.19752	NA	NA
D_0__Bacteria;D_1__Bacteroidetes;D_2__Bacteroidia;D_3__Flavobacteriales;D_4__Weeksellaceae;D_5__Cloacibacterium	1.94854	-0.941416	2.53468	-0.371414	NA	NA
D_0__Bacteria;D_1__Cyanobacteria;D_2__Melainabacteria;D_3__Gastranaerophilales;D_4__Candidatus Gastranaerophilales bacterium Zag_111;D_5	1.31349	3.80661	2.91871	1.30421	NA	NA
D_0__Bacteria;D_1__Cyanobacteria;D_2__Melainabacteria;D_3__Gastranaerophilales;D_4__Candidatus Melainabacteria bacterium MEL.A1;D_5	22.1311	-1.8777	2.88752	-0.650281	NA	NA
D_0__Bacteria;D_1__Cyanobacteria;D_2__Melainabacteria;D_3__Gastranaerophilales;D_4__Clostridium sp. CAG:306;D_5	9.09711	-2.51953	2.83353	-0.889185	NA	NA
D_0__Bacteria;D_1__Cyanobacteria;D_2__Melainabacteria;D_3__Gastranaerophilales;D_4__gut metagenome;D_5	2.20185	0.909781	2.90083	0.313628	NA	NA
D_0__Bacteria;D_1__Cyanobacteria;D_2__Melainabacteria;D_3__Gastranaerophilales;D_4__uncultured bacterium;D_5	18.1744	-1.13397	2.88744	-0.392724	NA	NA
D_0__Bacteria;D_1__Cyanobacteria;D_2__Melainabacteria;D_3__Gastranaerophilales;D_4__uncultured cyanobacterium;D_5	1.95007	0.749847	2.9021	0.258381	NA	NA
D_0__Bacteria;D_1__Cyanobacteria;D_2__Melainabacteria;D_3__Gastranaerophilales;	52.3888	0.799844	1.43617	0.556928	0.577577	0.99912
D_0__Bacteria;D_1__Cyanobacteria;D_2__Oxyphotobacteria;D_3__Chloroplast;	28.7379	-2.2759	1.23435	-1.8438	NA	NA
D_0__Bacteria;D_1__Epsilonbacteraeota;D_2__Campylobacteria;D_3__Campylobacterales;D_4__Arcobacteraceae;D_5__Arcobacter	0.0693841	-0.69534	2.94068	-0.236456	0.813079	0.99912
D_0__Bacteria;D_1__Epsilonbacteraeota;D_2__Campylobacteria;D_3__Campylobacterales;D_4__Campylobacteraceae;D_5__Campylobacter	0.815728	-1.97441	2.2449	-0.87951	0.379125	0.99912
D_0__Bacteria;D_1__Firmicutes;D_2__Bacilli;D_3__Bacillales;D_4__Bacillaceae;D_5__Bacillus	0.93352	2.8518	2.92135	0.976194	NA	NA
D_0__Bacteria;D_1__Firmicutes;D_2__Bacilli;D_3__Bacillales;D_4__Family XI;D_5__Gemella	3.08971	-1.67819	1.57906	-1.06278	NA	NA
D_0__Bacteria;D_1__Firmicutes;D_2__Bacilli;D_3__Bacillales;D_4__Staphylococcaceae;D_5__Staphylococcus	6.26064	-4.75023	2.35023	-2.02118	NA	NA
D_0__Bacteria;D_1__Firmicutes;D_2__Bacilli;D_3__Lactobacillales;D_4__Carnobacteriaceae;D_5__Granulicatella	0.642484	0.787996	1.96609	0.400794	0.688572	0.99912
D_0__Bacteria;D_1__Firmicutes;D_2__Bacilli;D_3__Lactobacillales;D_4__Enterococcaceae;D_5__Enterococcus	65.8508	-4.61576	2.44276	-1.88957	NA	NA
D_0__Bacteria;D_1__Firmicutes;D_2__Bacilli;D_3__Lactobacillales;D_4__Enterococcaceae;	0.357816	-2.03734	2.93164	-0.69495	NA	NA
D_0__Bacteria;D_1__Firmicutes;D_2__Bacilli;D_3__Lactobacillales;D_4__Lactobacillaceae;D_5__Lactobacillus	55.1969	-2.0785	0.844094	-2.46241	0.0138009	0.99912
D_0__Bacteria;D_1__Firmicutes;D_2__Bacilli;D_3__Lactobacillales;D_4__Leuconostocaceae;D_5__Leuconostoc	3.52766	-3.87126	2.2568	-1.71538	NA	NA
D_0__Bacteria;D_1__Firmicutes;D_2__Bacilli;D_3__Lactobacillales;D_4__Leuconostocaceae;D_5__Weissella	3.60306	-1.87445	2.89853	-0.64669	NA	NA
D_0__Bacteria;D_1__Firmicutes;D_2__Bacilli;D_3__Lactobacillales;D_4__Streptococcaceae;D_5__Lactococcus	28.9441	-1.15236	1.08971	-1.05749	NA	NA
D_0__Bacteria;D_1__Firmicutes;D_2__Bacilli;D_3__Lactobacillales;D_4__Streptococcaceae;D_5__Streptococcus	488.111	-0.124802	0.620737	-0.201055	0.840656	0.99912
D_0__Bacteria;D_1__Firmicutes;D_2__Clostridia;D_3__Clostridiales;D_4__Christensenellaceae;D_5__Christensenella	0.217997	-0.0230142	2.94079	-0.00782584	0.993756	0.99912
D_0__Bacteria;D_1__Firmicutes;D_2__Clostridia;D_3__Clostridiales;D_4__Christensenellaceae;D_5__Christensenellaceae R-7 group	422.523	-0.154209	0.767941	-0.200808	0.840849	0.99912
D_0__Bacteria;D_1__Firmicutes;D_2__Clostridia;D_3__Clostridiales;D_4__Christensenellaceae;D_5__uncultured	10.6194	-0.479264	1.01608	-0.471681	0.637155	0.99912
D_0__Bacteria;D_1__Firmicutes;D_2__Clostridia;D_3__Clostridiales;D_4__Clostridiaceae 1;D_5__Clostridium sensu stricto 1	323.633	0.579323	0.709389	0.81665	0.414128	0.99912
D_0__Bacteria;D_1__Firmicutes;D_2__Clostridia;D_3__Clostridiales;D_4__Clostridiales vadinBB60 group;D_5__Clostridiales bacterium enrichment culture clone 06-1235251-67	14.6838	2.19532	2.8894	0.759785	NA	NA
D_0__Bacteria;D_1__Firmicutes;D_2__Clostridia;D_3__Clostridiales;D_4__Clostridiales vadinBB60 group;D_5__gut metagenome	51.1677	-0.10593	0.786169	-0.134742	0.892816	0.99912
D_0__Bacteria;D_1__Firmicutes;D_2__Clostridia;D_3__Clostridiales;D_4__Clostridiales vadinBB60 group;D_5__uncultured Clostridia bacterium	8.293	-5.04747	2.6262	-1.92197	0.0546096	0.99912
D_0__Bacteria;D_1__Firmicutes;D_2__Clostridia;D_3__Clostridiales;D_4__Clostridiales vadinBB60 group;D_5__uncultured Thermoanaerobacterales bacterium	8.21188	-5.25247	2.36054	-2.22512	NA	NA
D_0__Bacteria;D_1__Firmicutes;D_2__Clostridia;D_3__Clostridiales;D_4__Clostridiales vadinBB60 group;D_5__uncultured bacterium	52.2669	0.0609952	1.18486	0.0514787	NA	NA
D_0__Bacteria;D_1__Firmicutes;D_2__Clostridia;D_3__Clostridiales;D_4__Clostridiales vadinBB60 group;D_5__uncultured organism	46.0767	-2.99517	2.32996	-1.2855	0.198618	0.99912
D_0__Bacteria;D_1__Firmicutes;D_2__Clostridia;D_3__Clostridiales;D_4__Clostridiales vadinBB60 group;	2.98131	-4.69935	2.9171	-1.61097	NA	NA
D_0__Bacteria;D_1__Firmicutes;D_2__Clostridia;D_3__Clostridiales;D_4__Defluviitaleaceae;D_5__Defluviitaleaceae UCG-011	5.34974	0.193644	1.46014	0.132621	0.894493	0.99912
D_0__Bacteria;D_1__Firmicutes;D_2__Clostridia;D_3__Clostridiales;D_4__Eubacteriaceae;D_5__Anaerofustis	0.365698	-1.31396	2.05152	-0.64048	0.521861	0.99912
D_0__Bacteria;D_1__Firmicutes;D_2__Clostridia;D_3__Clostridiales;D_4__Family XI;D_5__Ezakiella	0.249845	1.53986	2.93823	0.524079	0.600223	0.99912
D_0__Bacteria;D_1__Firmicutes;D_2__Clostridia;D_3__Clostridiales;D_4__Family XI;D_5__Parvimonas	0.26076	-1.63443	2.93606	-0.556676	0.577749	0.99912
D_0__Bacteria;D_1__Firmicutes;D_2__Clostridia;D_3__Clostridiales;D_4__Family XI;D_5__Peptoniphilus	0.30422	-1.82284	2.93395	-0.621291	NA	NA
D_0__Bacteria;D_1__Firmicutes;D_2__Clostridia;D_3__Clostridiales;D_4__Family XI;D_5__Sedimentibacter	0.673316	-2.87883	2.92488	-0.984256	NA	NA
D_0__Bacteria;D_1__Firmicutes;D_2__Clostridia;D_3__Clostridiales;D_4__Family XIII;D_5__Family XIII AD3011 group	25.8165	-0.747433	0.72948	-1.02461	0.305547	0.99912
D_0__Bacteria;D_1__Firmicutes;D_2__Clostridia;D_3__Clostridiales;D_4__Family XIII;D_5__Family XIII UCG-001	24.4259	-0.471745	0.580699	-0.812375	0.416577	0.99912
D_0__Bacteria;D_1__Firmicutes;D_2__Clostridia;D_3__Clostridiales;D_4__Family XIII;D_5__Mogibacterium	1.13281	-3.14527	1.97438	-1.59304	0.111152	0.99912
D_0__Bacteria;D_1__Firmicutes;D_2__Clostridia;D_3__Clostridiales;D_4__Family XIII;D_5__[Eubacterium] brachy group	1.73452	-2.17583	1.48729	-1.46295	0.14348	0.99912
D_0__Bacteria;D_1__Firmicutes;D_2__Clostridia;D_3__Clostridiales;D_4__Family XIII;D_5__[Eubacterium] nodatum group	2.38538	-0.0512107	2.57562	-0.0198829	NA	NA
D_0__Bacteria;D_1__Firmicutes;D_2__Clostridia;D_3__Clostridiales;D_4__Family XIII;	0.15249	-0.747138	2.94018	-0.254113	0.799409	0.99912
D_0__Bacteria;D_1__Firmicutes;D_2__Clostridia;D_3__Clostridiales;D_4__Lachnospiraceae;D_5__Acetitomaculum	0.451612	2.27643	2.92952	0.777064	0.437121	0.99912
D_0__Bacteria;D_1__Firmicutes;D_2__Clostridia;D_3__Clostridiales;D_4__Lachnospiraceae;D_5__Agathobacter	558.571	0.445328	0.823154	0.541003	0.588506	0.99912
D_0__Bacteria;D_1__Firmicutes;D_2__Clostridia;D_3__Clostridiales;D_4__Lachnospiraceae;D_5__Anaerosporobacter	18.4653	2.37842	2.88886	0.823308	NA	NA
D_0__Bacteria;D_1__Firmicutes;D_2__Clostridia;D_3__Clostridiales;D_4__Lachnospiraceae;D_5__Anaerostipes	1093.33	0.520101	0.389225	1.33625	0.181468	0.99912
D_0__Bacteria;D_1__Firmicutes;D_2__Clostridia;D_3__Clostridiales;D_4__Lachnospiraceae;D_5__Blautia	1862.97	0.214584	0.226539	0.947226	0.343524	0.99912
D_0__Bacteria;D_1__Firmicutes;D_2__Clostridia;D_3__Clostridiales;D_4__Lachnospiraceae;D_5__CAG-56	65.3325	0.323477	1.18512	0.272949	0.784893	0.99912
D_0__Bacteria;D_1__Firmicutes;D_2__Clostridia;D_3__Clostridiales;D_4__Lachnospiraceae;D_5__CHKCI001	1.20604	0.287005	2.7469	0.104483	NA	NA
D_0__Bacteria;D_1__Firmicutes;D_2__Clostridia;D_3__Clostridiales;D_4__Lachnospiraceae;D_5__Coprococcus 1	39.2125	0.610333	0.975197	0.625856	0.531409	0.99912
D_0__Bacteria;D_1__Firmicutes;D_2__Clostridia;D_3__Clostridiales;D_4__Lachnospiraceae;D_5__Coprococcus 2	203.818	1.15173	1.55903	0.738745	0.460062	0.99912
D_0__Bacteria;D_1__Firmicutes;D_2__Clostridia;D_3__Clostridiales;D_4__Lachnospiraceae;D_5__Coprococcus 3	201.971	0.459485	0.843798	0.544544	0.586067	0.99912
D_0__Bacteria;D_1__Firmicutes;D_2__Clostridia;D_3__Clostridiales;D_4__Lachnospiraceae;D_5__Dorea	227.978	0.0675947	0.519485	0.130119	0.896473	0.99912
D_0__Bacteria;D_1__Firmicutes;D_2__Clostridia;D_3__Clostridiales;D_4__Lachnospiraceae;D_5__Eisenbergiella	28.5878	0.393871	1.78862	0.22021	NA	NA
D_0__Bacteria;D_1__Firmicutes;D_2__Clostridia;D_3__Clostridiales;D_4__Lachnospiraceae;D_5__Fusicatenibacter	560.675	0.294214	0.609358	0.482827	0.629218	0.99912
D_0__Bacteria;D_1__Firmicutes;D_2__Clostridia;D_3__Clostridiales;D_4__Lachnospiraceae;D_5__GCA-900066575	8.27883	0.888254	1.2555	0.707489	0.479263	0.99912
D_0__Bacteria;D_1__Firmicutes;D_2__Clostridia;D_3__Clostridiales;D_4__Lachnospiraceae;D_5__GCA-900066755	2.54975	-1.47744	2.08088	-0.710007	NA	NA
D_0__Bacteria;D_1__Firmicutes;D_2__Clostridia;D_3__Clostridiales;D_4__Lachnospiraceae;D_5__Howardella	4.95393	-0.039568	2.89209	-0.0136815	NA	NA
D_0__Bacteria;D_1__Firmicutes;D_2__Clostridia;D_3__Clostridiales;D_4__Lachnospiraceae;D_5__Hungatella	5.65166	1.22091	1.48973	0.819553	0.412471	0.99912
D_0__Bacteria;D_1__Firmicutes;D_2__Clostridia;D_3__Clostridiales;D_4__Lachnospiraceae;D_5__Lachnoclostridium	334.043	-0.144247	0.485246	-0.297266	0.766263	0.99912
D_0__Bacteria;D_1__Firmicutes;D_2__Clostridia;D_3__Clostridiales;D_4__Lachnospiraceae;D_5__Lachnoclostridium 5	0.910851	3.28647	2.92125	1.12502	NA	NA
D_0__Bacteria;D_1__Firmicutes;D_2__Clostridia;D_3__Clostridiales;D_4__Lachnospiraceae;D_5__Lachnospira	688.769	1.3464	0.702259	1.91724	0.0552078	0.99912
D_0__Bacteria;D_1__Firmicutes;D_2__Clostridia;D_3__Clostridiales;D_4__Lachnospiraceae;D_5__Lachnospiraceae FCS020 group	32.2776	0.6553	0.767911	0.853354	0.393463	0.99912
D_0__Bacteria;D_1__Firmicutes;D_2__Clostridia;D_3__Clostridiales;D_4__Lachnospiraceae;D_5__Lachnospiraceae NC2004 group	0.427144	0.63998	2.47276	0.258812	0.795781	0.99912
D_0__Bacteria;D_1__Firmicutes;D_2__Clostridia;D_3__Clostridiales;D_4__Lachnospiraceae;D_5__Lachnospiraceae ND3007 group	162.291	0.807735	0.764943	1.05594	0.290994	0.99912
D_0__Bacteria;D_1__Firmicutes;D_2__Clostridia;D_3__Clostridiales;D_4__Lachnospiraceae;D_5__Lachnospiraceae NK4A136 group	342.712	0.839219	0.675497	1.24237	0.214099	0.99912
D_0__Bacteria;D_1__Firmicutes;D_2__Clostridia;D_3__Clostridiales;D_4__Lachnospiraceae;D_5__Lachnospiraceae NK4B4 group	0.915595	-3.28373	2.92278	-1.1235	NA	NA
D_0__Bacteria;D_1__Firmicutes;D_2__Clostridia;D_3__Clostridiales;D_4__Lachnospiraceae;D_5__Lachnospiraceae UCG-001	72.0214	2.15213	1.47931	1.45482	0.145718	0.99912
D_0__Bacteria;D_1__Firmicutes;D_2__Clostridia;D_3__Clostridiales;D_4__Lachnospiraceae;D_5__Lachnospiraceae UCG-003	29.1547	-0.340638	2.88651	-0.11801	NA	NA
D_0__Bacteria;D_1__Firmicutes;D_2__Clostridia;D_3__Clostridiales;D_4__Lachnospiraceae;D_5__Lachnospiraceae UCG-004	104.966	0.791249	0.961213	0.823178	0.410407	0.99912
D_0__Bacteria;D_1__Firmicutes;D_2__Clostridia;D_3__Clostridiales;D_4__Lachnospiraceae;D_5__Lachnospiraceae UCG-006	1.20833	3.68829	2.91921	1.26345	NA	NA
D_0__Bacteria;D_1__Firmicutes;D_2__Clostridia;D_3__Clostridiales;D_4__Lachnospiraceae;D_5__Lachnospiraceae UCG-008	15.8971	0.1647	1.28048	0.128624	0.897656	0.99912
D_0__Bacteria;D_1__Firmicutes;D_2__Clostridia;D_3__Clostridiales;D_4__Lachnospiraceae;D_5__Lachnospiraceae UCG-009	0.432991	2.22545	2.93008	0.75952	NA	NA
D_0__Bacteria;D_1__Firmicutes;D_2__Clostridia;D_3__Clostridiales;D_4__Lachnospiraceae;D_5__Lachnospiraceae UCG-010	45.3797	-0.0473659	0.992958	-0.0477018	0.961954	0.99912
D_0__Bacteria;D_1__Firmicutes;D_2__Clostridia;D_3__Clostridiales;D_4__Lachnospiraceae;D_5__Marvinbryantia	14.7849	0.459921	1.31925	0.348622	0.727373	0.99912
D_0__Bacteria;D_1__Firmicutes;D_2__Clostridia;D_3__Clostridiales;D_4__Lachnospiraceae;D_5__Moryella	1.02153	-0.817497	2.91611	-0.280338	NA	NA
D_0__Bacteria;D_1__Firmicutes;D_2__Clostridia;D_3__Clostridiales;D_4__Lachnospiraceae;D_5__Murimonas	0.214036	1.38205	2.93971	0.470133	0.63826	0.99912
D_0__Bacteria;D_1__Firmicutes;D_2__Clostridia;D_3__Clostridiales;D_4__Lachnospiraceae;D_5__Roseburia	443.972	0.305685	0.514324	0.594344	0.552282	0.99912
D_0__Bacteria;D_1__Firmicutes;D_2__Clostridia;D_3__Clostridiales;D_4__Lachnospiraceae;D_5__Sellimonas	24.82	0.671852	1.67731	0.400554	NA	NA
D_0__Bacteria;D_1__Firmicutes;D_2__Clostridia;D_3__Clostridiales;D_4__Lachnospiraceae;D_5__Shuttleworthia	2.0441	1.22532	2.84038	0.431391	NA	NA
D_0__Bacteria;D_1__Firmicutes;D_2__Clostridia;D_3__Clostridiales;D_4__Lachnospiraceae;D_5__Tyzzerella	26.3651	-3.36379	1.91879	-1.75308	NA	NA
D_0__Bacteria;D_1__Firmicutes;D_2__Clostridia;D_3__Clostridiales;D_4__Lachnospiraceae;D_5__Tyzzerella 3	53.5939	2.19942	2.05822	1.0686	0.285249	0.99912
D_0__Bacteria;D_1__Firmicutes;D_2__Clostridia;D_3__Clostridiales;D_4__Lachnospiraceae;D_5__Tyzzerella 4	8.40869	1.76376	2.89121	0.610041	NA	NA
D_0__Bacteria;D_1__Firmicutes;D_2__Clostridia;D_3__Clostridiales;D_4__Lachnospiraceae;D_5__UC5-1-2E3	2.93423	-0.0771542	2.60973	-0.029564	NA	NA
D_0__Bacteria;D_1__Firmicutes;D_2__Clostridia;D_3__Clostridiales;D_4__Lachnospiraceae;D_5__[Bacteroides] pectinophilus group	8.03495	6.42146	2.91381	2.2038	NA	NA
D_0__Bacteria;D_1__Firmicutes;D_2__Clostridia;D_3__Clostridiales;D_4__Lachnospiraceae;D_5__[Eubacterium] eligens group	388.791	-0.755419	0.868982	-0.869315	0.384675	0.99912
D_0__Bacteria;D_1__Firmicutes;D_2__Clostridia;D_3__Clostridiales;D_4__Lachnospiraceae;D_5__[Eubacterium] fissicatena group	2.97784	1.29865	1.93531	0.67103	0.502201	0.99912
D_0__Bacteria;D_1__Firmicutes;D_2__Clostridia;D_3__Clostridiales;D_4__Lachnospiraceae;D_5__[Eubacterium] hallii group	156.975	-0.0388084	0.564646	-0.0687305	0.945204	0.99912
D_0__Bacteria;D_1__Firmicutes;D_2__Clostridia;D_3__Clostridiales;D_4__Lachnospiraceae;D_5__[Eubacterium] oxidoreducens group	0.294343	-0.578998	2.90851	-0.19907	0.842208	0.99912
D_0__Bacteria;D_1__Firmicutes;D_2__Clostridia;D_3__Clostridiales;D_4__Lachnospiraceae;D_5__[Eubacterium] ruminantium group	34.0414	-0.417042	2.50821	-0.166271	NA	NA
D_0__Bacteria;D_1__Firmicutes;D_2__Clostridia;D_3__Clostridiales;D_4__Lachnospiraceae;D_5__[Eubacterium] ventriosum group	51.8422	-1.51131	1.00761	-1.4999	NA	NA
D_0__Bacteria;D_1__Firmicutes;D_2__Clostridia;D_3__Clostridiales;D_4__Lachnospiraceae;D_5__[Eubacterium] xylanophilum group	49.5591	0.131484	1.00981	0.130207	0.896403	0.99912
D_0__Bacteria;D_1__Firmicutes;D_2__Clostridia;D_3__Clostridiales;D_4__Lachnospiraceae;D_5__[Ruminococcus] gauvreauii group	51.8605	-0.0016666	0.941432	-0.00177028	0.998588	0.99912
D_0__Bacteria;D_1__Firmicutes;D_2__Clostridia;D_3__Clostridiales;D_4__Lachnospiraceae;D_5__[Ruminococcus] gnavus group	164.048	-0.995587	1.55771	-0.639137	NA	NA
D_0__Bacteria;D_1__Firmicutes;D_2__Clostridia;D_3__Clostridiales;D_4__Lachnospiraceae;D_5__[Ruminococcus] torques group	286.268	-0.692414	0.395419	-1.75109	0.0799304	0.99912
D_0__Bacteria;D_1__Firmicutes;D_2__Clostridia;D_3__Clostridiales;D_4__Lachnospiraceae;D_5__uncultured	171.021	-0.635039	0.651327	-0.974991	NA	NA
D_0__Bacteria;D_1__Firmicutes;D_2__Clostridia;D_3__Clostridiales;D_4__Lachnospiraceae;D_5__uncultured organism	0.583095	0.743302	2.92937	0.253741	NA	NA
D_0__Bacteria;D_1__Firmicutes;D_2__Clostridia;D_3__Clostridiales;D_4__Lachnospiraceae;	536.768	0.204416	0.326449	0.62618	0.531197	0.99912
D_0__Bacteria;D_1__Firmicutes;D_2__Clostridia;D_3__Clostridiales;D_4__Peptococcaceae;D_5__Peptococcus	12.4717	-0.995257	1.50111	-0.663014	0.507321	0.99912
D_0__Bacteria;D_1__Firmicutes;D_2__Clostridia;D_3__Clostridiales;D_4__Peptococcaceae;D_5__uncultured	9.09349	0.24135	1.63569	0.147552	0.882696	0.99912
D_0__Bacteria;D_1__Firmicutes;D_2__Clostridia;D_3__Clostridiales;D_4__Peptostreptococcaceae;D_5__Intestinibacter	201.076	-0.143168	0.785408	-0.182285	0.855359	0.99912
D_0__Bacteria;D_1__Firmicutes;D_2__Clostridia;D_3__Clostridiales;D_4__Peptostreptococcaceae;D_5__Peptostreptococcus	0.23903	-1.53716	2.93707	-0.523367	0.600719	0.99912
D_0__Bacteria;D_1__Firmicutes;D_2__Clostridia;D_3__Clostridiales;D_4__Peptostreptococcaceae;D_5__Romboutsia	228.035	0.0829051	0.540066	0.153509	0.877997	0.99912
D_0__Bacteria;D_1__Firmicutes;D_2__Clostridia;D_3__Clostridiales;D_4__Peptostreptococcaceae;D_5__Terrisporobacter	93.1706	-0.651863	1.35579	-0.4808	0.630659	0.99912
D_0__Bacteria;D_1__Firmicutes;D_2__Clostridia;D_3__Clostridiales;D_4__Peptostreptococcaceae;	1.63972	1.20108	1.66499	0.721376	0.470678	0.99912
D_0__Bacteria;D_1__Firmicutes;D_2__Clostridia;D_3__Clostridiales;D_4__Ruminococcaceae;D_5__Acetanaerobacterium	1.3354	0.121453	1.62504	0.0747383	0.940423	0.99912
D_0__Bacteria;D_1__Firmicutes;D_2__Clostridia;D_3__Clostridiales;D_4__Ruminococcaceae;D_5__Anaerofilum	1.90303	-1.44411	1.83106	-0.788674	0.430302	0.99912
D_0__Bacteria;D_1__Firmicutes;D_2__Clostridia;D_3__Clostridiales;D_4__Ruminococcaceae;D_5__Anaerotruncus	3.02945	-0.0015333	1.38671	-0.00110571	0.999118	0.99912
D_0__Bacteria;D_1__Firmicutes;D_2__Clostridia;D_3__Clostridiales;D_4__Ruminococcaceae;D_5__Angelakisella	10.0526	0.0702565	1.03243	0.0680498	0.945746	0.99912
D_0__Bacteria;D_1__Firmicutes;D_2__Clostridia;D_3__Clostridiales;D_4__Ruminococcaceae;D_5__Butyricicoccus	155.985	0.182039	0.351804	0.517443	0.604847	0.99912
D_0__Bacteria;D_1__Firmicutes;D_2__Clostridia;D_3__Clostridiales;D_4__Ruminococcaceae;D_5__CAG-352	48.6406	-0.0143767	2.88605	-0.00498145	NA	NA
D_0__Bacteria;D_1__Firmicutes;D_2__Clostridia;D_3__Clostridiales;D_4__Ruminococcaceae;D_5__Candidatus Soleaferrea	1.96253	-0.660221	1.03772	-0.636225	0.52463	0.99912
D_0__Bacteria;D_1__Firmicutes;D_2__Clostridia;D_3__Clostridiales;D_4__Ruminococcaceae;D_5__Caproiciproducens	0.848539	-0.748064	2.92035	-0.256156	0.797831	0.99912
D_0__Bacteria;D_1__Firmicutes;D_2__Clostridia;D_3__Clostridiales;D_4__Ruminococcaceae;D_5__DTU089	17.7543	-0.994204	1.04559	-0.950855	0.341678	0.99912
D_0__Bacteria;D_1__Firmicutes;D_2__Clostridia;D_3__Clostridiales;D_4__Ruminococcaceae;D_5__Faecalibacterium	2037.97	0.33572	0.475518	0.70601	0.480182	0.99912
D_0__Bacteria;D_1__Firmicutes;D_2__Clostridia;D_3__Clostridiales;D_4__Ruminococcaceae;D_5__Flavonifractor	103.141	-0.6616	0.654827	-1.01034	0.312331	0.99912
D_0__Bacteria;D_1__Firmicutes;D_2__Clostridia;D_3__Clostridiales;D_4__Ruminococcaceae;D_5__Fournierella	38.2218	-1.63692	1.64212	-0.996838	0.318843	0.99912
D_0__Bacteria;D_1__Firmicutes;D_2__Clostridia;D_3__Clostridiales;D_4__Ruminococcaceae;D_5__GCA-900066225	34.1772	-2.4621	1.80171	-1.36653	NA	NA
D_0__Bacteria;D_1__Firmicutes;D_2__Clostridia;D_3__Clostridiales;D_4__Ruminococcaceae;D_5__Harryflintia	0.584672	-0.64331	2.92949	-0.219598	NA	NA
D_0__Bacteria;D_1__Firmicutes;D_2__Clostridia;D_3__Clostridiales;D_4__Ruminococcaceae;D_5__Hydrogenoanaerobacterium	5.45984	-4.10554	2.91109	-1.41031	NA	NA
D_0__Bacteria;D_1__Firmicutes;D_2__Clostridia;D_3__Clostridiales;D_4__Ruminococcaceae;D_5__Intestinimonas	39.2713	-0.897777	1.0246	-0.876226	0.380907	0.99912
D_0__Bacteria;D_1__Firmicutes;D_2__Clostridia;D_3__Clostridiales;D_4__Ruminococcaceae;D_5__Negativibacillus	38.385	0.198612	1.33353	0.148937	0.881603	0.99912
D_0__Bacteria;D_1__Firmicutes;D_2__Clostridia;D_3__Clostridiales;D_4__Ruminococcaceae;D_5__Oscillibacter	218.835	-0.77871	0.461115	-1.68875	0.091267	0.99912
D_0__Bacteria;D_1__Firmicutes;D_2__Clostridia;D_3__Clostridiales;D_4__Ruminococcaceae;D_5__Oscillospira	65.1036	-0.457139	0.919918	-0.496934	NA	NA
D_0__Bacteria;D_1__Firmicutes;D_2__Clostridia;D_3__Clostridiales;D_4__Ruminococcaceae;D_5__Papillibacter	0.0325454	-0.38689	2.94101	-0.13155	0.89534	0.99912
D_0__Bacteria;D_1__Firmicutes;D_2__Clostridia;D_3__Clostridiales;D_4__Ruminococcaceae;D_5__Phocea	1.27021	-1.56587	1.87226	-0.836356	0.402955	0.99912
D_0__Bacteria;D_1__Firmicutes;D_2__Clostridia;D_3__Clostridiales;D_4__Ruminococcaceae;D_5__Pseudoflavonifractor	6.20916	-0.586831	1.72405	-0.34038	0.733571	0.99912
D_0__Bacteria;D_1__Firmicutes;D_2__Clostridia;D_3__Clostridiales;D_4__Ruminococcaceae;D_5__Ruminiclostridium	10.3776	-1.23613	1.06154	-1.16447	0.244233	0.99912
D_0__Bacteria;D_1__Firmicutes;D_2__Clostridia;D_3__Clostridiales;D_4__Ruminococcaceae;D_5__Ruminiclostridium 1	11.6237	-1.52796	2.88899	-0.528891	0.596881	0.99912
D_0__Bacteria;D_1__Firmicutes;D_2__Clostridia;D_3__Clostridiales;D_4__Ruminococcaceae;D_5__Ruminiclostridium 5	130.284	0.1641	0.319226	0.514056	0.607213	0.99912
D_0__Bacteria;D_1__Firmicutes;D_2__Clostridia;D_3__Clostridiales;D_4__Ruminococcaceae;D_5__Ruminiclostridium 6	200.933	0.376204	0.972792	0.386726	0.698959	0.99912
D_0__Bacteria;D_1__Firmicutes;D_2__Clostridia;D_3__Clostridiales;D_4__Ruminococcaceae;D_5__Ruminiclostridium 9	167.867	0.00898254	0.290602	0.0309101	0.975341	0.99912
D_0__Bacteria;D_1__Firmicutes;D_2__Clostridia;D_3__Clostridiales;D_4__Ruminococcaceae;D_5__Ruminococcaceae NK4A214 group	234.661	-0.355297	0.954599	-0.372195	0.709748	0.99912
D_0__Bacteria;D_1__Firmicutes;D_2__Clostridia;D_3__Clostridiales;D_4__Ruminococcaceae;D_5__Ruminococcaceae UCG-002	612.621	-0.386211	0.811889	-0.475694	0.634292	0.99912
D_0__Bacteria;D_1__Firmicutes;D_2__Clostridia;D_3__Clostridiales;D_4__Ruminococcaceae;D_5__Ruminococcaceae UCG-003	175.682	0.452126	0.957446	0.472222	0.636769	0.99912
D_0__Bacteria;D_1__Firmicutes;D_2__Clostridia;D_3__Clostridiales;D_4__Ruminococcaceae;D_5__Ruminococcaceae UCG-004	40.2938	0.474797	0.715401	0.663679	0.506896	0.99912
D_0__Bacteria;D_1__Firmicutes;D_2__Clostridia;D_3__Clostridiales;D_4__Ruminococcaceae;D_5__Ruminococcaceae UCG-005	252.224	-0.0356619	0.740785	-0.0481407	0.961604	0.99912
D_0__Bacteria;D_1__Firmicutes;D_2__Clostridia;D_3__Clostridiales;D_4__Ruminococcaceae;D_5__Ruminococcaceae UCG-007	1.58692	-4.04956	2.91962	-1.38702	NA	NA
D_0__Bacteria;D_1__Firmicutes;D_2__Clostridia;D_3__Clostridiales;D_4__Ruminococcaceae;D_5__Ruminococcaceae UCG-008	14.9119	2.9569	2.64506	1.1179	NA	NA
D_0__Bacteria;D_1__Firmicutes;D_2__Clostridia;D_3__Clostridiales;D_4__Ruminococcaceae;D_5__Ruminococcaceae UCG-009	3.01456	-0.780394	2.16121	-0.361092	NA	NA
D_0__Bacteria;D_1__Firmicutes;D_2__Clostridia;D_3__Clostridiales;D_4__Ruminococcaceae;D_5__Ruminococcaceae UCG-010	98.3943	-0.732335	1.14878	-0.637488	0.523807	0.99912
D_0__Bacteria;D_1__Firmicutes;D_2__Clostridia;D_3__Clostridiales;D_4__Ruminococcaceae;D_5__Ruminococcaceae UCG-011	0.246145	1.52126	2.93841	0.517716	0.604656	0.99912
D_0__Bacteria;D_1__Firmicutes;D_2__Clostridia;D_3__Clostridiales;D_4__Ruminococcaceae;D_5__Ruminococcaceae UCG-013	156.823	0.634919	0.513738	1.23588	0.216503	0.99912
D_0__Bacteria;D_1__Firmicutes;D_2__Clostridia;D_3__Clostridiales;D_4__Ruminococcaceae;D_5__Ruminococcaceae UCG-014	739.892	0.644292	1.04714	0.615285	0.538366	0.99912
D_0__Bacteria;D_1__Firmicutes;D_2__Clostridia;D_3__Clostridiales;D_4__Ruminococcaceae;D_5__Ruminococcaceae V9D2013 group	0.269786	1.39114	2.93964	0.473234	NA	NA
D_0__Bacteria;D_1__Firmicutes;D_2__Clostridia;D_3__Clostridiales;D_4__Ruminococcaceae;D_5__Ruminococcus 1	651.509	0.673161	0.706489	0.952826	0.340678	0.99912
D_0__Bacteria;D_1__Firmicutes;D_2__Clostridia;D_3__Clostridiales;D_4__Ruminococcaceae;D_5__Ruminococcus 2	593.786	0.778098	0.957685	0.812478	0.416517	0.99912
D_0__Bacteria;D_1__Firmicutes;D_2__Clostridia;D_3__Clostridiales;D_4__Ruminococcaceae;D_5__Subdoligranulum	1435.95	-0.285087	0.546436	-0.52172	0.601865	0.99912
D_0__Bacteria;D_1__Firmicutes;D_2__Clostridia;D_3__Clostridiales;D_4__Ruminococcaceae;D_5__UBA1819	55.6517	0.241656	0.607076	0.398065	0.690582	0.99912
D_0__Bacteria;D_1__Firmicutes;D_2__Clostridia;D_3__Clostridiales;D_4__Ruminococcaceae;D_5__[Eubacterium] coprostanoligenes group	355.671	0.0454715	0.622372	0.0730617	0.941757	0.99912
D_0__Bacteria;D_1__Firmicutes;D_2__Clostridia;D_3__Clostridiales;D_4__Ruminococcaceae;D_5__uncultured	161.95	-0.369536	0.426771	-0.865888	0.386552	0.99912
D_0__Bacteria;D_1__Firmicutes;D_2__Clostridia;D_3__Clostridiales;D_4__Ruminococcaceae;D_5__uncultured bacterium	0.577268	-1.73762	2.928	-0.59345	NA	NA
D_0__Bacteria;D_1__Firmicutes;D_2__Clostridia;D_3__Clostridiales;D_4__Ruminococcaceae;	72.5419	-0.23341	0.655844	-0.355892	0.721921	0.99912
D_0__Bacteria;D_1__Firmicutes;D_2__Clostridia;D_3__Clostridiales;	11.5026	-0.605768	0.96368	-0.628598	NA	NA
D_0__Bacteria;D_1__Firmicutes;D_2__Clostridia;D_3__DTU014;D_4__uncultured bacterium;D_5	1.30058	0.341503	2.16916	0.157436	0.874902	0.99912
D_0__Bacteria;D_1__Firmicutes;D_2__Erysipelotrichia;D_3__Erysipelotrichales;D_4__Erysipelotrichaceae;D_5__Allobaculum	7.02522	-6.19652	2.91533	-2.12549	NA	NA
D_0__Bacteria;D_1__Firmicutes;D_2__Erysipelotrichia;D_3__Erysipelotrichales;D_4__Erysipelotrichaceae;D_5__Candidatus Stoquefichus	0.26365	-0.0384092	2.94064	-0.0130615	0.989579	0.99912
D_0__Bacteria;D_1__Firmicutes;D_2__Erysipelotrichia;D_3__Erysipelotrichales;D_4__Erysipelotrichaceae;D_5__Catenibacterium	60.9196	0.0480649	2.88591	0.016655	NA	NA
D_0__Bacteria;D_1__Firmicutes;D_2__Erysipelotrichia;D_3__Erysipelotrichales;D_4__Erysipelotrichaceae;D_5__Coprobacillus	25.5426	6.32271	2.81721	2.24431	NA	NA
D_0__Bacteria;D_1__Firmicutes;D_2__Erysipelotrichia;D_3__Erysipelotrichales;D_4__Erysipelotrichaceae;D_5__Dielma	2.13178	1.08926	1.86632	0.583639	0.559463	0.99912
D_0__Bacteria;D_1__Firmicutes;D_2__Erysipelotrichia;D_3__Erysipelotrichales;D_4__Erysipelotrichaceae;D_5__Erysipelatoclostridium	48.4565	-0.181867	0.973338	-0.186849	0.851779	0.99912
D_0__Bacteria;D_1__Firmicutes;D_2__Erysipelotrichia;D_3__Erysipelotrichales;D_4__Erysipelotrichaceae;D_5__Erysipelotrichaceae UCG-003	309.328	-0.555838	0.726756	-0.76482	0.444379	0.99912
D_0__Bacteria;D_1__Firmicutes;D_2__Erysipelotrichia;D_3__Erysipelotrichales;D_4__Erysipelotrichaceae;D_5__Faecalicoccus	1.4654	3.96972	2.91809	1.36038	NA	NA
D_0__Bacteria;D_1__Firmicutes;D_2__Erysipelotrichia;D_3__Erysipelotrichales;D_4__Erysipelotrichaceae;D_5__Faecalitalea	37.883	-2.91792	2.03684	-1.43257	NA	NA
D_0__Bacteria;D_1__Firmicutes;D_2__Erysipelotrichia;D_3__Erysipelotrichales;D_4__Erysipelotrichaceae;D_5__Holdemanella	106.28	-0.780181	2.88569	-0.270362	0.786882	0.99912
D_0__Bacteria;D_1__Firmicutes;D_2__Erysipelotrichia;D_3__Erysipelotrichales;D_4__Erysipelotrichaceae;D_5__Holdemania	17.51	0.926967	0.648687	1.42899	0.153007	0.99912
D_0__Bacteria;D_1__Firmicutes;D_2__Erysipelotrichia;D_3__Erysipelotrichales;D_4__Erysipelotrichaceae;D_5__Merdibacter	1.98567	1.73649	1.82804	0.949917	0.342154	0.99912
D_0__Bacteria;D_1__Firmicutes;D_2__Erysipelotrichia;D_3__Erysipelotrichales;D_4__Erysipelotrichaceae;D_5__Solobacterium	0.349436	-1.31973	2.93905	-0.449031	0.653409	0.99912
D_0__Bacteria;D_1__Firmicutes;D_2__Erysipelotrichia;D_3__Erysipelotrichales;D_4__Erysipelotrichaceae;D_5__Turicibacter	43.7329	-1.52679	1.01507	-1.50412	0.132551	0.99912
D_0__Bacteria;D_1__Firmicutes;D_2__Erysipelotrichia;D_3__Erysipelotrichales;D_4__Erysipelotrichaceae;D_5__[Clostridium] innocuum group	24.4695	-1.20995	1.28678	-0.94029	NA	NA
D_0__Bacteria;D_1__Firmicutes;D_2__Erysipelotrichia;D_3__Erysipelotrichales;D_4__Erysipelotrichaceae;D_5__uncultured	7.2869	-2.21295	1.96733	-1.12485	0.260654	0.99912
D_0__Bacteria;D_1__Firmicutes;D_2__Erysipelotrichia;D_3__Erysipelotrichales;D_4__Erysipelotrichaceae;	0.128599	-0.557975	2.94057	-0.18975	0.849505	0.99912
D_0__Bacteria;D_1__Firmicutes;D_2__Negativicutes;D_3__Selenomonadales;D_4__Acidaminococcaceae;D_5__Acidaminococcus	174.333	2.14427	2.88569	0.743071	0.457439	0.99912
D_0__Bacteria;D_1__Firmicutes;D_2__Negativicutes;D_3__Selenomonadales;D_4__Acidaminococcaceae;D_5__Phascolarctobacterium	616.98	-0.681665	1.58117	-0.431114	0.666386	0.99912
D_0__Bacteria;D_1__Firmicutes;D_2__Negativicutes;D_3__Selenomonadales;D_4__Veillonellaceae;D_5__Allisonella	4.65564	5.63462	2.66021	2.11811	0.0341658	0.99912
D_0__Bacteria;D_1__Firmicutes;D_2__Negativicutes;D_3__Selenomonadales;D_4__Veillonellaceae;D_5__Dialister	1017.06	0.819805	0.863794	0.949074	0.342583	0.99912
D_0__Bacteria;D_1__Firmicutes;D_2__Negativicutes;D_3__Selenomonadales;D_4__Veillonellaceae;D_5__Megamonas	154.61	5.60162	2.88827	1.93944	NA	NA
D_0__Bacteria;D_1__Firmicutes;D_2__Negativicutes;D_3__Selenomonadales;D_4__Veillonellaceae;D_5__Megasphaera	48.4209	0.171686	2.88606	0.0594881	NA	NA
D_0__Bacteria;D_1__Firmicutes;D_2__Negativicutes;D_3__Selenomonadales;D_4__Veillonellaceae;D_5__Veillonella	22.866	-2.40832	1.4823	-1.62472	0.104223	0.99912
D_0__Bacteria;D_1__Firmicutes;D_2__Negativicutes;D_3__Selenomonadales;D_4__Veillonellaceae;D_5__uncultured	1.8912	-1.70172	2.80085	-0.607572	NA	NA
D_0__Bacteria;D_1__Firmicutes;	0.381686	-0.48172	2.4929	-0.193237	0.846774	0.99912
D_0__Bacteria;D_1__Fusobacteria;D_2__Fusobacteriia;D_3__Fusobacteriales;D_4__Fusobacteriaceae;D_5__Fusobacterium	183.567	-5.25633	1.90045	-2.76583	NA	NA
D_0__Bacteria;D_1__Fusobacteria;D_2__Fusobacteriia;D_3__Fusobacteriales;D_4__Leptotrichiaceae;D_5__Sneathia	4.09011	-5.41709	2.91623	-1.85756	NA	NA
D_0__Bacteria;D_1__Lentisphaerae;D_2__Lentisphaeria;D_3__Victivallales;D_4__Victivallaceae;D_5__Victivallis	163.606	-0.316291	1.50025	-0.210826	NA	NA
D_0__Bacteria;D_1__Lentisphaerae;D_2__Lentisphaeria;D_3__Victivallales;D_4__Victivallaceae;D_5__uncultured bacterium	0.828411	3.14268	2.92213	1.07547	NA	NA
D_0__Bacteria;D_1__Lentisphaerae;D_2__Lentisphaeria;D_3__Victivallales;D_4__Victivallaceae;D_5__uncultured organism	2.78438	4.89248	2.91561	1.67803	NA	NA
D_0__Bacteria;D_1__Lentisphaerae;D_2__Lentisphaeria;D_3__Victivallales;D_4__vadinBE97;D_5__uncultured rumen bacterium	21.5065	-4.10738	2.89239	-1.42007	NA	NA
D_0__Bacteria;D_1__Proteobacteria;D_2__Alphaproteobacteria;D_3__Caulobacterales;D_4__Caulobacteraceae;D_5__Brevundimonas	0.129517	-1.05687	2.94	-0.359478	NA	NA
D_0__Bacteria;D_1__Proteobacteria;D_2__Alphaproteobacteria;D_3__Rhizobiales;D_4__Rhizobiaceae;D_5__Allorhizobium-Neorhizobium-Pararhizobium-Rhizobium	0.656836	-2.85965	2.92499	-0.977661	NA	NA
D_0__Bacteria;D_1__Proteobacteria;D_2__Alphaproteobacteria;D_3__Rhizobiales;D_4__Xanthobacteraceae;D_5__Bradyrhizobium	2.83452	-2.45875	2.90673	-0.845881	NA	NA
D_0__Bacteria;D_1__Proteobacteria;D_2__Alphaproteobacteria;D_3__Rhodospirillales;D_4__uncultured;D_5__Azospirillum sp. 47_25	175.588	-0.784361	2.44326	-0.321031	0.748187	0.99912
D_0__Bacteria;D_1__Proteobacteria;D_2__Alphaproteobacteria;D_3__Rhodospirillales;D_4__uncultured;D_5__gut metagenome	1014.13	0.457982	1.26423	0.362261	0.717157	0.99912
D_0__Bacteria;D_1__Proteobacteria;D_2__Alphaproteobacteria;D_3__Rhodospirillales;D_4__uncultured;D_5__uncultured organism	15.5085	-2.22219	2.8889	-0.769216	NA	NA
D_0__Bacteria;D_1__Proteobacteria;D_2__Alphaproteobacteria;D_3__Rickettsiales;D_4__Mitochondria;	0.490228	-2.45031	2.92783	-0.836902	NA	NA
D_0__Bacteria;D_1__Proteobacteria;D_2__Alphaproteobacteria;D_3__Sphingomonadales;D_4__Sphingomonadaceae;D_5__Sphingobium	0.123508	-0.349096	2.94068	-0.118713	0.905503	0.99912
D_0__Bacteria;D_1__Proteobacteria;D_2__Deltaproteobacteria;D_3__Desulfovibrionales;D_4__Desulfovibrionaceae;D_5__Bilophila	590.562	-0.362678	0.715365	-0.506983	0.612167	0.99912
D_0__Bacteria;D_1__Proteobacteria;D_2__Deltaproteobacteria;D_3__Desulfovibrionales;D_4__Desulfovibrionaceae;D_5__Desulfovibrio	18.6661	-5.63442	2.90613	-1.93881	NA	NA
D_0__Bacteria;D_1__Proteobacteria;D_2__Deltaproteobacteria;D_3__Desulfovibrionales;D_4__Desulfovibrionaceae;D_5__Mailhella	14.4783	-1.12305	2.88797	-0.38887	NA	NA
D_0__Bacteria;D_1__Proteobacteria;D_2__Deltaproteobacteria;D_3__Desulfovibrionales;D_4__Desulfovibrionaceae;D_5__uncultured	55.1414	-0.317831	1.48463	-0.21408	0.830484	0.99912
D_0__Bacteria;D_1__Proteobacteria;D_2__Gammaproteobacteria;D_3__Aeromonadales;D_4__Aeromonadaceae;D_5__Aeromonas	2.16478	-21.7068	2.91813	-7.43862	NA	NA
D_0__Bacteria;D_1__Proteobacteria;D_2__Gammaproteobacteria;D_3__Aeromonadales;D_4__Succinivibrionaceae;D_5__Succinatimonas	12.5992	0.957357	2.88838	0.331451	NA	NA
D_0__Bacteria;D_1__Proteobacteria;D_2__Gammaproteobacteria;D_3__Betaproteobacteriales;D_4__Burkholderiaceae;D_5__Achromobacter	0.148019	-1.14698	2.93979	-0.390158	NA	NA
D_0__Bacteria;D_1__Proteobacteria;D_2__Gammaproteobacteria;D_3__Betaproteobacteriales;D_4__Burkholderiaceae;D_5__Acidovorax	0.531945	-2.58123	2.92684	-0.881917	NA	NA
D_0__Bacteria;D_1__Proteobacteria;D_2__Gammaproteobacteria;D_3__Betaproteobacteriales;D_4__Burkholderiaceae;D_5__Alcaligenes	4.43611	-0.727599	1.19314	-0.609817	0.541983	0.99912
D_0__Bacteria;D_1__Proteobacteria;D_2__Gammaproteobacteria;D_3__Betaproteobacteriales;D_4__Burkholderiaceae;D_5__Comamonas	0.288661	1.69634	2.93644	0.577686	NA	NA
D_0__Bacteria;D_1__Proteobacteria;D_2__Gammaproteobacteria;D_3__Betaproteobacteriales;D_4__Burkholderiaceae;D_5__Oxalobacter	17.8597	1.26595	1.91577	0.660808	0.508736	0.99912
D_0__Bacteria;D_1__Proteobacteria;D_2__Gammaproteobacteria;D_3__Betaproteobacteriales;D_4__Burkholderiaceae;D_5__Parasutterella	1178.79	-1.06997	0.760211	-1.40746	0.15929	0.99912
D_0__Bacteria;D_1__Proteobacteria;D_2__Gammaproteobacteria;D_3__Betaproteobacteriales;D_4__Burkholderiaceae;D_5__Ralstonia	1.27664	3.76893	2.91887	1.29123	NA	NA
D_0__Bacteria;D_1__Proteobacteria;D_2__Gammaproteobacteria;D_3__Betaproteobacteriales;D_4__Burkholderiaceae;D_5__Sutterella	1355.15	0.522521	0.85274	0.612755	0.540038	0.99912
D_0__Bacteria;D_1__Proteobacteria;D_2__Gammaproteobacteria;D_3__Betaproteobacteriales;D_4__Burkholderiaceae;	3.98707	-1.56339	2.42372	-0.645037	NA	NA
D_0__Bacteria;D_1__Proteobacteria;D_2__Gammaproteobacteria;D_3__Betaproteobacteriales;D_4__Neisseriaceae;D_5__Neisseria	0.856523	-0.287839	2.94044	-0.0978899	NA	NA
D_0__Bacteria;D_1__Proteobacteria;D_2__Gammaproteobacteria;D_3__Enterobacteriales;D_4__Enterobacteriaceae;D_5__Escherichia-Shigella	405.322	-0.859882	1.10687	-0.776857	0.437243	0.99912
D_0__Bacteria;D_1__Proteobacteria;D_2__Gammaproteobacteria;D_3__Enterobacteriales;D_4__Enterobacteriaceae;D_5__Hafnia-Obesumbacterium	4.65865	5.63554	2.9145	1.93362	NA	NA
D_0__Bacteria;D_1__Proteobacteria;D_2__Gammaproteobacteria;D_3__Enterobacteriales;D_4__Enterobacteriaceae;D_5__Proteus	0.2173	-1.31973	2.93905	-0.449031	0.653409	0.99912
D_0__Bacteria;D_1__Proteobacteria;D_2__Gammaproteobacteria;D_3__Enterobacteriales;D_4__Enterobacteriaceae;	32.1987	-2.69775	1.8702	-1.44249	NA	NA
D_0__Bacteria;D_1__Proteobacteria;D_2__Gammaproteobacteria;D_3__Pasteurellales;D_4__Pasteurellaceae;D_5__Aggregatibacter	0.442215	-1.01259	2.9329	-0.345251	NA	NA
D_0__Bacteria;D_1__Proteobacteria;D_2__Gammaproteobacteria;D_3__Pasteurellales;D_4__Pasteurellaceae;D_5__Haemophilus	90.4082	-0.24856	0.792312	-0.313715	0.753737	0.99912
D_0__Bacteria;D_1__Proteobacteria;D_2__Gammaproteobacteria;D_3__Pasteurellales;D_4__Pasteurellaceae;	1.96152	4.00305	2.91697	1.37233	NA	NA
D_0__Bacteria;D_1__Proteobacteria;D_2__Gammaproteobacteria;D_3__Pseudomonadales;D_4__Moraxellaceae;D_5__Acinetobacter	14.9036	-3.57518	2.20477	-1.62157	0.104896	0.99912
D_0__Bacteria;D_1__Proteobacteria;D_2__Gammaproteobacteria;D_3__Pseudomonadales;D_4__Pseudomonadaceae;D_5__Pseudomonas	1.30379	-3.77826	2.92072	-1.29361	NA	NA
D_0__Bacteria;D_1__Proteobacteria;D_2__Gammaproteobacteria;	0.268793	-1.63761	2.93602	-0.557764	0.577005	0.99912
D_0__Bacteria;D_1__Proteobacteria;	5.88702	-5.93762	2.91558	-2.03652	NA	NA
D_0__Bacteria;D_1__Synergistetes;D_2__Synergistia;D_3__Synergistales;D_4__Synergistaceae;D_5__Cloacibacillus	2.87627	-4.90896	2.91714	-1.6828	NA	NA
D_0__Bacteria;D_1__Synergistetes;D_2__Synergistia;D_3__Synergistales;D_4__Synergistaceae;D_5__Pyramidobacter	0.188324	-1.30661	2.93913	-0.444557	0.65664	0.99912
D_0__Bacteria;D_1__Tenericutes;D_2__Mollicutes;D_3__Anaeroplasmatales;D_4__Anaeroplasmataceae;D_5__Anaeroplasma	13.9453	-24.222	2.91471	-8.31027	NA	NA
D_0__Bacteria;D_1__Tenericutes;D_2__Mollicutes;D_3__Izimaplasmatales;D_4__gut metagenome;D_5	66.5167	-0.923652	2.8859	-0.320056	NA	NA
D_0__Bacteria;D_1__Tenericutes;D_2__Mollicutes;D_3__Izimaplasmatales;D_4__uncultured organism;D_5	138.089	1.04662	2.40506	0.435173	NA	NA
D_0__Bacteria;D_1__Tenericutes;D_2__Mollicutes;D_3__Mollicutes RF39;D_4__gut metagenome;D_5	40.5765	-0.698639	2.36959	-0.294836	NA	NA
D_0__Bacteria;D_1__Tenericutes;D_2__Mollicutes;D_3__Mollicutes RF39;D_4__metagenome;D_5	6.61708	1.07361	2.89127	0.37133	NA	NA
D_0__Bacteria;D_1__Tenericutes;D_2__Mollicutes;D_3__Mollicutes RF39;D_4__uncultured Firmicutes bacterium;D_5	3.90724	-0.792607	2.89439	-0.273842	NA	NA
D_0__Bacteria;D_1__Tenericutes;D_2__Mollicutes;D_3__Mollicutes RF39;D_4__uncultured bacterium;D_5	11.2721	-5.15241	2.90971	-1.77077	NA	NA
D_0__Bacteria;D_1__Tenericutes;D_2__Mollicutes;D_3__Mollicutes RF39;D_4__unidentified rumen bacterium RF39;D_5	1.59546	-4.05625	2.9196	-1.38932	NA	NA
D_0__Bacteria;D_1__Tenericutes;D_2__Mollicutes;D_3__Mollicutes RF39;	61.3723	1.22694	2.15604	0.569072	NA	NA
D_0__Bacteria;D_1__Verrucomicrobia;D_2__Verrucomicrobiae;D_3__Opitutales;D_4__Puniceicoccaceae;D_5__uncultured	18.6039	-1.44342	2.88757	-0.499875	NA	NA
D_0__Bacteria;D_1__Verrucomicrobia;D_2__Verrucomicrobiae;D_3__Opitutales;D_4__Puniceicoccaceae;	0.25216	0.832408	2.94087	0.283048	0.77714	0.99912
D_0__Bacteria;D_1__Verrucomicrobia;D_2__Verrucomicrobiae;D_3__Verrucomicrobiales;D_4__Akkermansiaceae;D_5__Akkermansia	943.483	1.12496	1.0576	1.06368	0.287472	0.99912
D_0__Bacteria;	26.9964	-2.69856	0.983339	-2.74428	NA	NA

## Sheet: Legend
In the supplementary material section, data of the DESeq2-analysis are provided. The bacteria are divided into D_1 (Phylum), D_2 (class), D_3 (order), D_4 (Family) and D_5 (Genus). Abbreviations: Log2foldchange: logarithmic transformation to raw data lfcSE: standard error value of DeSe2 analysis stat: Wald statistic (Log2foldchange divided by lfcSE) pvalue: calculated significance level (p<0.01 i…
